# Supplementary material for: Effect of Polyether Ether Ketone Melt Fluidity on Crystallization Behavior of Carbon Fiber Reinforced Polyether Ether Ketone Composites
Source: Molecules. 2026 May 25;31(11):1810. doi: 10.3390/molecules31111810 (PMC13257583; doi:10.3390/molecules31111810)
Supplement: Supplementary file 1 [file molecules-31-01810-s001.zip]

Archive with 1 entries (1 files):
- molecules-4256744-supplementary.pdf
